# Supplementary material for: In vitro activities of antifungals alone and in combination with tigecycline against Candida albicans biofilms
Source: PeerJ. 2018 Jul 25;6:e5263. doi: 10.7717/peerj.5263 (PMC6064206; doi:10.7717/peerj.5263)
Supplement: Supplemental Information 1 [file peerj-06-5263-s001.xlsx]

## Sheet: Sayfa1
mik değerleri
	AMP	FLUK	İTRA	ANİD	KASP	TİG
C1	1	0.5	0.25	0.06	0.06	>1280
C2	1	0.25	0.125	0.25	0.0005	>1280
C3	1	0.5	0.25	0.06	0.03	>1280
C4	0.25	0.25	0.125	0.125	0.001	>1280
SC	0.5	0.5	0.25	0.06	0.125	>1280
ATCC 10231	1	0.5	0.25	0.06	0.06	>1280
smik değerleri
	AMP	FLUK	İTRA	ANİD	KASP	TİG
C1	1	32	0.5	64	0.5	>1280
C2	4	32	2	0.25	0.25	>1280
C3	16	>1024	2	32	0.5	>1280
C4	8	1024	8	0.25	0.125	>1280
SC	8	8	8	2	0.25	>1280
ATCC 10231	4	32	1	32	0.5	>1280

## Sheet: Sayfa2
oluşum inhibisyon 1.ÇALIŞMA								oluşum inhibisyon 2.ÇALIŞMA
MIK	AMP	FLU	İTRA	ANİ	KASP			MIK	AMP	FLU	İTRA	ANİ	KASP
SC 24H	73.32	51.38	52.09	61.48	59.16			SC 24H	71.3	50.9	84.91	60.15	29.1
48H	47.83	20.73	27.86	29.19	43.19			48H	43.49	25.64	50.6	30.6	33.5
C1 24H	76.31	27.19	13.93	13.09	15.27			C1 24H	83.3	24.28	23.21	93.18	35.64
48H	76.82	31.61	12.94	39.98	35.41			48H	19.67	27.92	20.53	68.66	7.73
C2 24H	87.1	50.68	29.43	77.79	33.33			C2 24H	97.64	82.78	3.04	86.84	36,1
48H	47.13	-3.51	4.21	41.45	26.07			48H	65.48	47.6	4.18	90.07	31.52
C3 24H	20.39	9.36	1.54	36.59	-8.94			C3 24H	89.63	14.54	6.47	99.03	14.68
48H	35.82	7.88	34.03	43.76	20.6			48H	82.58	4.71	1.99	95.19	21.61
C4 24H	84.07	37.54	0.8	69.62	17.75			C4 24H	60.04	66.95	35.9	93.79	12.61
48H	43.3	36.75	31.05	47.04	18.54			48H	56.53	79.63	61.8	87.15	17.91
MIK/10	AMP	FLU	İTRA	ANİ	KASP			MIK/10	AMP	FLU	İTRA	ANİ	KASP
SC 24H	46.49	61.4	47.59	82.03	61.64			SC 24H	35.7	27.4	58.49	56.4	16.12
48H	21.64	25.37	31.34	12.55	16.33			48H	18,07	66.27	37.95	65.66	13.5
C1 24H	50.32	24.01	18.12	4.7	14.93			C1 24H	13.7	18.71	22.77	28.05	19.58
48H	46.83	27.28	6.79	21.21	1.55			48H	8.53	12.24	19.78	12.55	16.38
C2 24H	54.9	38.15	3.45	74.34	13.42			C2 24H	16.96	47.76	-1,05	66.33	31.39
48H	14.28	18.67	1.58	-6.93	26.23			48H	-9.86	15.13	2,9	82.47	-0.71
C3 24H	19.83	1.26	1.68	-13.41	25.14			C3 24H	29.3	10.51	10.37	20.6	13.99
48H	28.66	4.66	23.82	18.33	21.55			48H	-4.66	7,71	-1.99	-1.57	3,9
C4 24H	31.06	22.75	35.3	83.28	12.97			C4 24H	52.99	29.13	38	95.05	12
48H	28.92	19.21	31.57	45.9	16.3			48H	55.06	43.89	63.41	85.6	40.59
MIK/100	AMP	FLU	İTRA	ANİ	KASP			MIK/100	AMP	FLU	İTRA	ANİ	KASP
SC 24H	51.85	50.12	46.72	62.12	56.12			SC 24H	26.3	13.8	52.83	35.5	8.3
48H	40.8	32.42	6.47	33.67	9.62			48H	7,95	49.4	45.78	46.39	7.9
C1 24H	26.71	24.17	13.09	-15.44	26.85			C1 24H	6.9	8.24	21.56	27.94	12.87
48H	40.53	27.13	-4.87	39.98	-6.01			48H	-3.8	6.49	11.72	5.49	-5.82
C2 24H	22.52	13.22	24.25	73.61	-31.83			C2 24H	13.33	41.6	3.38	35.02	27.94
48H	2.4	-3.23	-7.02	-2.26	22.9			48H	9.93	13.77	-5.07	57.19	20.85
C3 24H	23.74	-6.15	11.23	4.75	-15.64			C3 24H	7.45	2.71	10.93	10.58	4.73
48H	-8.66	7.88	26.15	16.12	13.25			48H	4.66	-1.37	-2.47	-9.61	-2.08
C4 24H	-32.99	8.76	22.96	51.54	-20.36			C4 24H	47.71	20.45	36.46	85.15	7.28
48H	6.13	6.49	20.04	7.06	14.8			48H	43.54	44.87	54.92	79.28	55.9

## Sheet: Sayfa3
kombinasyon		FIC INDEX
C1	A+T	0.375	0.31	0.375	SİNERJİST
	F+T	3	5	5	ANT
	İ+T	1.5	1.5		ADD
	ANİ+T	2	2.5		ADD
	K+T	5	5		ANT
C2	A+T	0.375	0.31		SİNERJİST
	F+T	2	2		ADD
	İ+T	1	1		ADD
	ANİ+T	0.56	0.56		ADD
	K+T	0.56	1.5	1.5	ADD
C3	A+T	0.375	0.3	0.325	SİNERJİST
	F+T	2	2		ADD
	İ+T	1.5	2.5		ADD
	ANİ+T	1.5	2		ADD
	K+T	2	3		ADD
C4	A+T	0.5	0.325	0.56	ADD
	F+T	1	1		ADD
	İ+T	5	5		ADD
	ANİ+T	1	1		ADD
	K+T	1.5	1		ADD
SC	A+T	0.375	0.31		SİNERJİST
	F+T	2	1		ADD
	İ+T	5	5		ADD
	ANİ+T	1	1		ADD
	K+T	0.18	0.18		SİNERJİST
